# Supplementary material for: DPYD Exome, mRNA Expression and Uracil Levels in Early Severe Toxicity to Fluoropyrimidines: An Extreme Phenotype Approach
Source: J Pers Med. 2021 Aug 13;11(8):792. doi: 10.3390/jpm11080792 (PMC8401253; doi:10.3390/jpm11080792)
Supplement: Supplementary file 1 [file jpm-11-00792-s001.zip]

Archive with 2 entries (2 files):
- Table S1.pdf
- Video S1.pptx
